# Supplementary material for: Metabonomic Insights into the Sperm Activation Mechanisms in Ricefield Eel (Monopterus albus)
Source: Genes (Basel). 2020 Oct 26;11(11):1259. doi: 10.3390/genes11111259 (PMC7692440; doi:10.3390/genes11111259)
Supplement: Supplementary file 1 [file genes-11-01259-s001.zip]

Archive with 1 entries (1 files):
- genes-978839-supplementary.pptx
